# Supplementary material for: Identification, Analysis and Gene Cloning of the SWEET Gene Family Provide Insights into Sugar Transport in Pomegranate (Punica granatum)
Source: Int J Mol Sci. 2022 Feb 23;23(5):2471. doi: 10.3390/ijms23052471 (PMC8909982; doi:10.3390/ijms23052471)
Supplement: Supplementary file 1 [file ijms-23-02471-s001.zip]

Archive with 1 entries (1 files):
- ijms-1597357-supplementary.pdf
